# Supplementary material for: Lung Adenocarcinoma Mouse Models Based on Orthotopic Transplantation of Syngeneic Tumor-Initiating Cells Expressing EpCAM, SCA-1, and Ly6d
Source: Cancers (Basel). 2020 Dec 17;12(12):3805. doi: 10.3390/cancers12123805 (PMC7767274; doi:10.3390/cancers12123805)
Supplement: Supplementary file 1 [file cancers-12-03805-s001.zip]

Archive with 3 entries (2 files):
- cancers-1037925-supplementary/
- cancers-1037925-supplementary/SembaCAN_supplementary video.mov
- cancers-1037925-supplementary/_revision_SembaCAN_supplementary materials_arima.pdf
